# Supplementary material for: Ceramic Stereolithography of Bioactive Glasses: Influence of Resin Composition on Curing Behavior and Green Body Properties
Source: Biomedicines. 2022 Feb 7;10(2):395. doi: 10.3390/biomedicines10020395 (PMC8962265; doi:10.3390/biomedicines10020395)
Supplement: Supplementary file 1 [file biomedicines-10-00395-s001.zip]

Archive with 1 entries (1 files):
- biomedicines-1544469-supplementary.pdf
